# Supplementary material for: Euthanasia of laboratory mice: Are isoflurane and sevoflurane real alternatives to carbon dioxide?
Source: PLoS One. 2018 Sep 10;13(9):e0203793. doi: 10.1371/journal.pone.0203793 (PMC6130864; doi:10.1371/journal.pone.0203793)
Supplement: S1 Supporting Information — (XLSX) [file pone.0203793.s001.xlsx]

## Sheet: Exp. I - list of animals
List of animals and allocation to the treatment groups (Air control, CO2 20, CO2 60, CO2 100, ISO 2%, Iso 5%, SEVO 4.8%, SEVO 8%)
List of animals for experiment I
consecutive animal no.	Treatment group	Mouse strain	Sex	Date of killing	Birth date	Age at testing (weeks)
1	CO2 60	NMRI	♂	2010-04-15	2009-11-06	22.7143			animals did not reach surgical tolerance within 300 s
2	CO2 60	NMRI	♀	2010-04-15	2009-11-06	22.7143
3	CO2 60	NMRI	♂	2010-04-15	2009-11-06	22.7143
4	CO2 60	NMRI	♀	2010-04-15	2009-11-06	22.7143
5	ISO 5%	NMRI	♂	2010-04-15	2009-11-06	22.7143
6	ISO 5%	NMRI	♀	2010-04-15	2009-11-06	22.7143
7	ISO 5%	NMRI	♂	2010-04-15	2009-11-06	22.7143
8	ISO 5%	NMRI	♀	2010-04-15	2009-11-06	22.7143
9	Air control	NMRI	♂	2010-04-22	2009-12-06	19.4286
10	Air control	NMRI	♀	2010-04-22	2009-12-06	19.4286
11	Air control	NMRI	♂	2010-04-22	2009-12-06	19.4286
12	Air control	NMRI	♀	2010-04-22	2009-12-06	19.4286
13	CO2 100	NMRI	♂	2010-04-22	2009-12-06	19.4286
14	CO2 100	NMRI	♀	2010-04-22	2009-12-06	19.4286
15	CO2 100	NMRI	♂	2010-04-22	2009-12-06	19.4286
16	CO2 100	NMRI	♀	2010-04-22	2009-12-06	19.4286
17	CO2 20	NMRI	♂	2010-04-23	2009-12-06	19.5714
18	CO2 20	NMRI	♀	2010-04-23	2009-12-06	19.5714
19	CO2 20	NMRI	♂	2010-04-23	2009-12-06	19.5714
20	CO2 20	NMRI	♀	2010-04-23	2009-12-06	19.5714
21	Air control	NMRI	♂	2010-04-23	2009-12-06	19.5714
22	Air control	NMRI	♀	2010-04-23	2009-12-06	19.5714
23	Air control	NMRI	♂	2010-04-23	2009-12-06	19.5714
24	Air control	NMRI	♀	2010-04-23	2009-12-06	19.5714
25	SEVO 8%	NMRI	♂	2010-04-29	2009-12-06	20.4286
26	SEVO 8%	NMRI	♀	2010-04-29	2010-02-24	9.28571
27	SEVO 8%	NMRI	♂	2010-04-29	2010-02-25	9.14286
28	SEVO 8%	NMRI	♀	2010-04-29	2009-12-06	20.4286
29	CO2 60	NMRI	♂	2010-04-29	2010-02-25	9.14286
30	CO2 60	NMRI	♀	2010-04-29	2009-12-06	20.4286
31	CO2 60	NMRI	♂	2010-04-29	2010-02-25	9.14286
32	CO2 60	NMRI	♀	2010-04-29	2009-12-06	20.4286
33	ISO 5%	NMRI	♂	2010-05-06	2010-02-24	10.2857
34	ISO 5%	NMRI	♀	2010-05-06	2009-12-06	21.4286
35	ISO 5%	NMRI	♂	2010-05-06	2010-02-26	10
36	ISO 5%	NMRI	♀	2010-05-06	2009-12-06	21.4286
37	CO2 100	NMRI	♂	2010-05-06	2010-02-26	10
38	CO2 100	NMRI	♀	2010-05-06	2009-12-06	21.4286
39	CO2 100	NMRI	♂	2010-05-06	2010-02-25	10.1429
40	CO2 100	NMRI	♀	2010-05-06	2009-12-06	21.4286
41	CO2 60	NMRI	♂	2010-05-07	2010-02-24	10.4286
42	CO2 60	NMRI	♀	2010-05-07	2009-12-06	21.5714
43	CO2 60	NMRI	♂	2010-05-07	2010-02-25	10.2857
44	CO2 60	NMRI	♀	2010-05-07	2009-12-06	21.5714
45	CO2 20	NMRI	♂	2010-05-07	2010-02-24	10.4286
46	CO2 20	NMRI	♀	2010-05-07	2009-12-06	21.5714
47	CO2 20	NMRI	♂	2010-05-07	2010-02-26	10.1429
48	CO2 20	NMRI	♀	2010-05-07	2009-12-06	21.5714
49	Air control	NMRI	♂	2010-05-20	2010-03-01	11.2857
50	Air control	NMRI	♀	2010-05-20	2010-02-25	12.1429
51	Air control	NMRI	♀	2010-05-20	2010-02-26	12
52	Air control	NMRI	♂	2010-05-20	2010-02-25	12.1429
53	SEVO 8%	NMRI	♀	2010-05-20	2010-02-26	12
54	SEVO 8%	NMRI	♀	2010-05-20	2010-02-26	12
55	SEVO 8%	NMRI	♀	2010-05-20	2010-02-25	12.1429
56	SEVO 8%	NMRI	♀	2010-05-20	2010-02-26	12
57	CO2 100	NMRI	♂	2010-05-21	2010-03-01	11.4286
58	CO2 100	NMRI	♀	2010-05-21	2010-02-26	12.1429
59	CO2 100	NMRI	♀	2010-05-21	2010-02-26	12.1429
60	CO2 100	NMRI	♀	2010-05-21	2010-02-26	12.1429
61	ISO 5%	NMRI	♂	2010-05-21	2010-03-08	10.4286
62	ISO 5%	NMRI	♀	2010-05-21	2010-02-25	12.2857
63	ISO 5%	NMRI	♂	2010-05-21	2010-02-25	12.2857
64	ISO 5%	NMRI	♀	2010-05-21	2010-02-26	12.1429
65	SEVO 8%	NMRI	♂	2010-06-04	2010-03-01	13.2857
66	SEVO 8%	NMRI	♂	2010-06-04	2010-03-07	12.4286
67	SEVO 8%	NMRI	♂	2010-06-04	2010-03-01	13.2857
68	SEVO 8%	NMRI	♂	2010-06-04	2010-03-07	12.4286
69	CO2 20	NMRI	♂	2010-06-04	2010-03-07	12.4286
70	CO2 20	NMRI	♂	2010-06-04	2010-03-01	13.2857
71	CO2 20	NMRI	♂	2010-06-04	2010-03-07	12.4286
72	CO2 20	NMRI	♂	2010-06-04	2010-03-07	12.4286
73	ISO 5%	NMRI	♂	2010-06-10	2010-03-08	13.1429
74	ISO 5%	NMRI	♀	2010-06-10	2010-03-01	14.1429
75	ISO 5%	NMRI	♂	2010-06-10	2010-03-07	13.2857
76	ISO 5%	NMRI	♀	2010-06-10	2010-03-01	14.1429
77	SEVO 8%	NMRI	♂	2010-06-10	2010-03-07	13.2857
78	SEVO 8%	NMRI	♀	2010-06-10	2010-03-01	14.1429
79	SEVO 8%	NMRI	♂	2010-06-10	2010-03-08	13.1429
80	SEVO 8%	NMRI	♀	2010-06-10	2010-03-01	14.1429
81	CO2 100	NMRI	♂	2010-06-11	2010-03-07	13.4286
82	CO2 100	NMRI	♂	2010-06-11	2010-03-07	13.4286
83	CO2 100	NMRI	♂	2010-06-11	2010-03-07	13.4286
84	CO2 100	NMRI	♀	2010-06-11	2010-03-01	14.2857
85	CO2 60	NMRI	♂	2010-06-11	2010-03-08	13.2857
86	CO2 60	NMRI	♀	2010-06-11	2010-03-01	14.2857
87	CO2 60	NMRI	♂	2010-06-11	2010-03-07	13.4286
88	CO2 60	NMRI	♀	2010-06-11	2010-03-01	14.2857
89	CO2 20	NMRI	♀	2010-06-17	2010-03-07	14.2857
90	CO2 20	NMRI	♀	2010-06-17	2010-03-07	14.2857
91	CO2 20	NMRI	♀	2010-06-17	2010-03-07	14.2857
92	CO2 20	NMRI	♀	2010-06-17	2010-03-07	14.2857
93	Air control	NMRI	♂	2010-06-17	2010-03-31	11
94	Air control	NMRI	♀	2010-06-17	2010-03-08	14.1429
95	Air control	NMRI	♂	2010-06-17	2010-03-31	11
96	Air control	NMRI	♀	2010-06-17	2010-03-07	14.2857
97	Iso 2%	NMRI	♂	2010-09-16	2010-07-11	9.28571
98	Iso 2%	NMRI	♀	2010-09-16	2010-07-11	9.28571
99	Iso 2%	NMRI	♂	2010-09-16	2010-07-11	9.28571
100	Iso 2%	NMRI	♀	2010-09-16	2010-07-11	9.28571
101	Sevo 4,8%	NMRI	♂	2010-09-16	2010-07-11	9.28571
102	Sevo 4,8%	NMRI	♀	2010-09-16	2010-07-11	9.28571
103	Sevo 4,8%	NMRI	♂	2010-09-16	2010-07-11	9.28571
104	Sevo 4,8%	NMRI	♀	2010-09-16	2010-07-11	9.28571
105	Sevo 4,8%	NMRI	♂	2010-09-17	2010-07-11	9.42857
106	Sevo 4,8%	NMRI	♀	2010-09-17	2010-07-11	9.42857
107	Sevo 4,8%	NMRI	♂	2010-09-17	2010-07-11	9.42857
108	Sevo 4,8%	NMRI	♀	2010-09-17	2010-07-11	9.42857
109	Air control	NMRI	♂	2010-09-17	2010-07-11	9.42857
110	Air control	NMRI	♀	2010-09-17	2010-07-09	9.71429
111	Air control	NMRI	♂	2010-09-17	2010-07-11	9.42857
112	Air control	NMRI	♀	2010-09-17	2010-07-09	9.71429
113	Air control	NMRI	♂	2010-09-23	2010-07-17	9.42857
114	Air control	NMRI	♀	2010-09-23	2010-07-11	10.2857
115	Air control	NMRI	♂	2010-09-23	2010-07-17	9.42857
116	Air control	NMRI	♀	2010-09-23	2010-07-11	10.2857
117	Iso 2%	NMRI	♂	2010-09-23	2010-07-11	10.2857
118	Iso 2%	NMRI	♀	2010-09-23	2010-07-11	10.2857
119	Iso 2%	NMRI	♂	2010-09-23	2010-07-11	10.2857
120	Iso 2%	NMRI	♀	2010-09-23	2010-07-11	10.2857
121	Iso 2%	NMRI	♂	2010-09-24	2010-07-17	9.57143
122	Iso 2%	NMRI	♀	2010-09-24	2010-07-16	9.71429
123	Iso 2%	NMRI	♂	2010-09-24	2010-07-11	10.4286
124	Iso 2%	NMRI	♀	2010-09-24	2010-07-16	9.71429
125	Sevo 4,8%	NMRI	♂	2010-09-24	2010-07-11	10.4286
126	Sevo 4,8%	NMRI	♀	2010-09-24	2010-07-16	9.71429
127	Sevo 4,8%	NMRI	♂	2010-09-24	2010-07-17	9.57143
128	Sevo 4,8%	NMRI	♀	2010-09-24	2010-07-16	9.71429
129	Sevo 4,8%	NMRI	♂	2010-09-30	2010-07-25	9.28571
130	Sevo 4,8%	NMRI	♀	2010-09-30	2010-07-20	10
131	Sevo 4,8%	NMRI	♂	2010-09-30	2010-07-17	10.4286
132	Sevo 4,8%	NMRI	♀	2010-09-30	2010-07-20	10
133	Air control	NMRI	♂	2010-09-30	2010-07-17	10.4286
134	Air control	NMRI	♀	2010-09-30	2010-07-16	10.5714
135	Air control	NMRI	♂	2010-09-30	2010-07-17	10.4286
136	Air control	NMRI	♀	2010-09-30	2010-07-31	8.57143
137	Air control	NMRI	♂	2010-10-01	2010-07-20	10.1429
138	Air control	NMRI	♀	2010-10-01	2010-07-16	10.7143
139	Air control	NMRI	♂	2010-10-01	2010-07-20	10.1429
140	Air control	NMRI	♀	2010-10-01	2010-07-20	10.1429
141	Iso 2%	NMRI	♂	2010-10-01	2010-07-20	10.1429
142	Iso 2%	NMRI	♀	2010-10-01	2010-07-16	10.7143
143	Iso 2%	NMRI	♂	2010-10-01	2010-07-20	10.1429
144	Iso 2%	NMRI	♀	2010-10-01	2010-07-16	10.7143
consecutive animal no.	Treatment group	Mouse strain	Sex	Date of killing	Birth date	Age at testing (weeks)
145	CO2 60	C57Bl/6	♂	2010-12-02	2010-06-15	23.8571			animals did not reach surgical tolerance within 300 s
146	CO2 60	C57Bl/6	♀	2010-12-02	2010-07-25	18.1429
147	CO2 60	C57Bl/6	♂	2010-12-02	2010-06-15	23.8571
148	CO2 60	C57Bl/6	♀	2010-12-02	2010-07-25	18.1429
149	CO2 20	C57Bl/6	♂	2010-12-02	2010-07-25	18.1429
150	CO2 20	C57Bl/6	♀	2010-12-02	2010-07-25	18.1429
151	CO2 20	C57Bl/6	♂	2010-12-02	2010-07-25	18.1429
152	CO2 20	C57Bl/6	♀	2010-12-02	2010-07-25	18.1429
153	Sevo 4,8%	C57Bl/6	♂	2010-12-03	2010-07-25	18.2857
154	Sevo 4,8%	C57Bl/6	♀	2010-12-03	2010-07-25	18.2857
155	Sevo 4,8%	C57Bl/6	♂	2010-12-03	2010-07-25	18.2857
156	Sevo 4,8%	C57Bl/6	♀	2010-12-03	2010-07-26	18.1429
157	Iso 5%	C57Bl/6	♂	2010-12-03	2010-07-25	18.2857
158	Iso 5%	C57Bl/6	♀	2010-12-03	2010-07-25	18.2857
159	Iso 5%	C57Bl/6	♂	2010-12-03	2010-07-25	18.2857
160	Iso 5%	C57Bl/6	♀	2010-12-03	2010-07-26	18.1429
161	CO2 20	C57Bl/6	♂	2010-12-09	2010-07-26	19
162	CO2 20	C57Bl/6	♀	2010-12-09	2010-08-12	16.7143
163	CO2 20	C57Bl/6	♂	2010-12-09	2010-07-26	19
164	CO2 20	C57Bl/6	♀	2010-12-09	2010-08-12	16.7143
165	Iso 2%	C57Bl/6	♂	2010-12-09	2010-07-26	19
166	Iso 2%	C57Bl/6	♀	2010-12-09	2010-07-26	19
167	Iso 2%	C57Bl/6	♂	2010-12-09	2010-07-26	19
168	Iso 2%	C57Bl/6	♀	2010-12-09	2010-08-12	16.7143
169	Air control	C57Bl/6	♂	2010-12-10	2010-07-26	19.1429
170	Air control	C57Bl/6	♀	2010-12-10	2010-07-26	19.1429
171	Air control	C57Bl/6	♂	2010-12-10	2010-08-12	16.8571
172	Air control	C57Bl/6	♀	2010-12-10	2010-08-12	16.8571
173	CO2 100	C57Bl/6	♂	2010-12-10	2010-08-12	16.8571
174	CO2 100	C57Bl/6	♂	2010-12-10	2010-08-12	16.8571
175	CO2 100	C57Bl/6	♂	2010-12-10	2010-09-13	12.4286
176	CO2 100	C57Bl/6	♂	2010-12-10	2010-09-13	12.4286
177	Sevo 4,8%	C57Bl/6	♂	2010-12-20	2010-09-13	13.8571
178	Sevo 4,8%	C57Bl/6	♀	2010-12-20	2010-10-06	10.5714
179	Sevo 4,8%	C57Bl/6	♂	2010-12-20	2010-09-19	13
180	Sevo 4,8%	C57Bl/6	♀	2010-12-20	2010-10-07	10.4286
181	Air control	C57Bl/6	♂	2010-12-20	2010-09-13	13.8571
182	Air control	C57Bl/6	♀	2010-12-20	2010-07-25	20.7143
183	Air control	C57Bl/6	♂	2010-12-20	2010-09-19	13
184	Air control	C57Bl/6	♀	2010-12-20	2010-07-25	20.7143
185	Sevo 8%	C57Bl/6	♂	2011-01-13	2010-07-26	23.8571
186	Sevo 8%	C57Bl/6	♀	2011-01-13	2010-10-13	12.8571
187	Sevo 8%	C57Bl/6	♂	2011-01-13	2010-08-08	22.1429
188	Sevo 8%	C57Bl/6	♀	2011-01-13	2010-10-13	12.8571
189	Iso 5%	C57Bl/6	♂	2011-01-13	2010-07-26	23.8571
190	Iso 5%	C57Bl/6	♀	2011-01-13	2010-10-13	12.8571
191	Iso 5%	C57Bl/6	♂	2011-01-13	2010-08-08	22.1429
192	Iso 5%	C57Bl/6	♀	2011-01-13	2010-07-31	23.2857
193	CO2 100	C57Bl/6	♀	2011-01-14	2010-10-13	13
194	CO2 100	C57Bl/6	♀	2011-01-14	2010-10-13	13
195	CO2 100	C57Bl/6	♀	2011-01-14	2010-07-31	23.4286
196	CO2 100	C57Bl/6	♀	2011-01-14	2010-08-03	23
197	Sevo 8%	C57Bl/6	♂	2011-01-14	2010-10-06	14
198	Sevo 8%	C57Bl/6	♀	2011-01-14	2010-08-08	22.2857
199	Sevo 8%	C57Bl/6	♂	2011-01-14	2010-10-06	14
200	Sevo 8%	C57Bl/6	♀	2011-01-14	2010-10-18	12.2857
201	Iso 2%	C57Bl/6	♂	2011-01-20	2010-08-16	22
202	Iso 2%	C57Bl/6	♀	2011-01-20	2010-08-16	22
203	Iso 2%	C57Bl/6	♂	2011-01-20	2010-08-16	22
204	Iso 2%	C57Bl/6	♀	2011-01-20	2010-08-21	21.2857
205	Iso 2%	C57Bl/6	♂	2011-01-20	2010-08-21	21.2857
206	Iso 2%	C57Bl/6	♀	2011-01-20	2010-08-21	21.2857
207	Iso 2%	C57Bl/6	♂	2011-01-20	2010-08-21	21.2857
208	Iso 2%	C57Bl/6	♀	2011-01-20	2010-08-21	21.2857
209	CO2 60	C57Bl/6	♂	2011-02-10	2010-10-21	15.5714
210	CO2 60	C57Bl/6	♀	2011-02-10	2010-10-21	15.5714
211	CO2 60	C57Bl/6	♂	2011-02-24	2010-09-19	22.1429
212	CO2 60	C57Bl/6	♀	2011-02-24	2010-10-02	20.2857
213	Sevo 4,8%	C57Bl/6	♂	2011-02-04	2010-08-23	23
214	Sevo 4,8%	C57Bl/6	♀	2011-02-04	2010-08-29	22.1429
215	Sevo 4,8%	C57Bl/6	♂	2011-02-04	2010-09-01	21.8571
216	Sevo 4,8%	C57Bl/6	♀	2011-02-04	2010-09-06	21.1429
217	Iso 5%	C57Bl/6	♂	2011-02-07	2010-09-01	22.2857
218	Iso 5%	C57Bl/6	♀	2011-02-07	2010-08-30	22.4286
219	Iso 5%	C57Bl/6	♂	2011-02-07	2010-10-18	15.5714
220	Iso 5%	C57Bl/6	♀	2011-02-07	2010-10-19	15.4286
221	Sevo 8%	C57Bl/6	♂	2011-02-07	2010-10-18	15.5714
222	Sevo 8%	C57Bl/6	♀	2011-02-07	2010-10-19	15.4286
223	Sevo 8%	C57Bl/6	♂	2011-02-07	2010-10-18	15.5714
224	Sevo 8%	C57Bl/6	♀	2011-02-07	2010-10-19	15.4286
225	CO2 20	C57Bl/6	♂	2011-02-10	2010-09-06	22
226	CO2 20	C57Bl/6	♀	2011-02-10	2010-09-13	21
227	CO2 20	C57Bl/6	♂	2011-02-10	2010-09-13	21
228	CO2 20	C57Bl/6	♀	2011-02-10	2010-10-18	16
229	Sevo 4,8%	C57Bl/6	♂	2011-02-10	2010-09-06	22
230	Sevo 4,8%	C57Bl/6	♀	2011-02-10	2010-09-13	21
231	Sevo 4,8%	C57Bl/6	♂	2011-02-10	2010-09-13	21
232	Sevo 4,8%	C57Bl/6	♀	2011-02-10	2010-10-21	15.5714
233	Air control	C57Bl/6	♂	2011-02-11	2010-09-13	21.1429
234	Air control	C57Bl/6	♀	2011-02-11	2010-09-13	21.1429
235	Air control	C57Bl/6	♂	2011-02-11	2010-09-08	21.8571
236	Air control	C57Bl/6	♀	2011-02-11	2010-09-13	21.1429
237	CO2 60	C57Bl/6	♂	2011-02-11	2010-09-06	22.1429
238	CO2 60	C57Bl/6	♀	2011-02-11	2010-10-21	15.7143
239	CO2 60	C57Bl/6	♂	2011-02-11	2010-09-13	21.1429
240	CO2 60	C57Bl/6	♀	2011-02-11	2010-10-21	15.7143
241	Iso 5%	C57Bl/6	♂	2011-02-24	2010-10-21	17.5714
242	Iso 5%	C57Bl/6	♀	2011-02-24	2010-09-19	22.1429
243	Iso 5%	C57Bl/6	♂	2011-02-24	2010-10-21	17.5714
244	Iso 5%	C57Bl/6	♀	2011-02-24	2010-09-24	21.4286
245	CO2 20	C57Bl/6	♂	2011-02-24	2010-09-21	21.8571
246	CO2 20	C57Bl/6	♀	2011-02-24	2010-09-19	22.1429
247	CO2 20	C57Bl/6	♂	2011-02-24	2010-09-24	21.4286
248	CO2 20	C57Bl/6	♀	2011-02-24	2010-09-21	21.8571
249	CO2 100	C57Bl/6	♂	2011-03-03	2010-12-06	12.4286
250	CO2 100	C57Bl/6	♀	2011-03-03	2010-10-19	19.1429
251	CO2 100	C57Bl/6	♂	2011-03-03	2010-10-28	17.8571
252	CO2 100	C57Bl/6	♀	2011-03-03	2010-10-03	21.4286
253	Air control	C57Bl/6	♂	2011-03-03	2010-10-02	21.5714
254	Air control	C57Bl/6	♀	2011-03-03	2010-11-08	16.4286
255	Air control	C57Bl/6	♂	2011-03-03	2010-10-03	21.4286
256	Air control	C57Bl/6	♀	2011-03-03	2010-10-21	18.8571
257	CO2 60	C57Bl/6	♂	2011-03-04	2010-10-21	19
258	CO2 60	C57Bl/6	♀	2011-03-04	2010-10-21	19
259	CO2 60	C57Bl/6	♂	2011-03-04	2010-10-20	19.1429
260	CO2 60	C57Bl/6	♀	2011-03-04	2010-10-14	20
261	CO2 100	C57Bl/6	♂	2011-03-04	2010-10-21	19
262	CO2 100	C57Bl/6	♀	2011-03-04	2010-10-21	19
263	CO2 100	C57Bl/6	♂	2011-03-04	2010-10-20	19.1429
264	CO2 100	C57Bl/6	♀	2011-03-04	2010-10-14	20
265	Sevo 8%	C57Bl/6	♂	2011-03-10	2010-11-15	16.4286
266	Sevo 8%	C57Bl/6	♀	2011-03-10	2010-10-20	20
267	Sevo 8%	C57Bl/6	♂	2011-03-10	2010-10-25	19.2857
268	Sevo 8%	C57Bl/6	♀	2011-03-10	2010-10-20	20
269	Iso 2%	C57Bl/6	♂	2011-03-10	2010-11-15	16.4286
270	Iso 2%	C57Bl/6	♀	2011-03-10	2010-10-20	20
271	Iso 2%	C57Bl/6	♂	2011-03-10	2010-10-25	19.2857
272	Iso 2%	C57Bl/6	♀	2011-03-10	2010-10-20	20

## Sheet: latencies LORR & LOPR
Latencies to the loss of righting reflex (LORR) and loss of pedal withdrawal reflex (LOPR) - NMRI mice
Latencies [s] to reach the loss of righting reflex (LORR) and pedal withdrawal reflex (LOPR) of those animals reaching LOPR within 300 s.
Note, the latencies to reach the LOPR have to interpreted with caution as the opening of the cage lid to test this reflex might have diluted the gas concentration with air.
	LORR									LOPR
	CO2 20	CO2 60	CO2 100	Iso 2%	Iso 5%	Sevo 4.8%	Sevo 8%			CO2 20	CO2 60	CO2 100	Iso 2%	Iso 5%	Sevo 4.8%	Sevo 8%
	116	58	55	204	67	141	87			170	74	76	256	92	297	179
	111	50	62	205	97	167	85			300	65	77	297	124	292	140
	112	55	53	203	81	190	110			297	68	79	298	96	264	131
	105	54	51	142	80	181	99			225	70	69	293	94	295	147
		55	53	181	74	204	125				94	60	296	107	277	272
		70	42	197	75	139	127				81	60	275	129	202	142
		56	46	151	70	171	113				91	56	254	126	246	127
		54	49	206	69	163	84				75	64	298	149	244	107
		61	50	186	99	136	104				167	62	244	124	296	172
		58	46	182	80	174	102				126	56	266	91	258	270
		64	51		88		86				132	64		102		112
		59	45		91		84				97	68		103		153
		82	59		72		88				138	67		91		137
		63	54		81		113				95	65		96		125
		69	57		84						99	72		101
		69			82						145			96
n	4	16	15	10	16	10	14		n	4	16	15	10	16	10	14
median	111.5	58.5	51	191.5	80.5	169	100.5		median	261	94.5	65	284	101.5	270.5	141
N=16 for all treatment groups; missing data=animals did not reach LOPR within 300s
Latencies to the loss of righting reflex (LORR) and loss of pedal withdrawal reflex (LOPR) - C57Bl/6J mice
Latencies [s] to reach the loss of righting reflex (LORR) and pedal withdrawal reflex (LOPR) of those animals reaching LOPR within 300 s.
Note, the latencies to reach the LOPR have to interpreted with caution as the opening of the cage lid to test this reflex might have diluted the gas concentration with air.
	LORR									LOPR
	CO2 20	CO2 60	CO2 100	Iso 2%	Iso 5%	Sevo 4.8%	Sevo 8%			CO2 20	CO2 60	CO2 100	Iso 2%	Iso 5%	Sevo 4.8%	Sevo 8%
	116	60	47	115	68	119	83			196	93	72	232	81	226	108
	108	69	51	144	57	119	87			286	86	64	244	77	172	114
	83	57	50	122	63	111	90			261	76	66	299	84	177	103
	85	59	52	113	66	104	85			167	74	63	196	80	222	128
	122	60	49	85	69	129	76			163	80	68	169	95	240	110
		55	50	127	86	114	86				75	59	255	114	258	103
		67	51	122	65	123	86				91	61	280	101	238	123
		63	47	140	64	162	100				78	58	297	95	230	125
		64	49	136	66	109	85				81	63	282	103	222	110
		75	50	141	68	131	81				208	63	284	106	188	116
		57	43	108	66	141	74				72	55	231	103	288	90
		63	53	106	67	124	65				73	65	189	97	291	131
		53	50	107	70		75				78	60	246	97		117
		55	63	133	71		76				84	75	275	86		115
		60	56		67		80				85	68		83		117
			54		68		71					65		84		123
n	5	15	16	14	16	12	16		n	5	15	16	14	16	12	16
median	108	60	50	122	67	121	82		median	196	80	63.5	250.5	95	228	115.5
N=16 for all treatment groups; missing data=animals did not reach LOPR within 300s

## Sheet: rear., ataxia, locom., gait
Occurrence of rearings, ataxia, locomotion
Rearings [no. per min], Ataxia [s], and locomotion [no. of crossings] from gas inlet (Air control, CO2, isoflurane, and sevoflurane in different concentrations) to LORR/LOPR
	NMRI													C57Bl6/6J
	CO2 60													CO2 60
	Animal-No.	Rearing free	Rearing Wall	Rearing Sum	normal [s]	Ataxia [s]	total time	Rearings [no. per min]	Hypotonic gait (occ.)	Locomotion [no. of crossings]				Animal-No.	Rearing free	Rearing Wall	Rearing Sum	normal [s]	Ataxia [s]	total time	Rearings [no. per min]	Hypotonic gait (occ.)	Locomotion [no. of crossings]
	1	0	6	6	24	18	42	8.57143	yes	5				145	0	1	1	22	25	47	1.2766	yes	2
	2	0	0	0	19	19	38	0	yes	3				146	0	0	0	16	32	48	0	yes	1
	3	2	3	5	22	18	40	7.5	yes	2				147	0	1	1	22	21	43	1.39535	yes	3
	4	0	1	1	20	20	40	1.5	yes	2				148	0	0	0	16	35	51	0	yes	3
	29	2	6	8	22	26	48	10	yes	5				209	0	0	0	23	30	53	0	yes	2
	30	1	1	2	26	16	42	2.85714	yes	2				210	0	2	2	20	26	46	2.6087	yes	4
	31	0	7	7	26	15	41	10.2439	yes	4				212	0	1	1	27	21	48	1.25	yes	2
	32	4	3	7	30	15	45	9.33333	yes	5				237	2	0	2	24	27	51	2.35294	yes	2
	41	1	3	4	25	22	47	5.10638	yes	4				238	1	1	2	26	23	49	2.44898	yes	4
	42	1	9	10		data missing	46	13.0435	yes	6				239	1	0	1	24	24	48	1.25	yes	3
	43	0	2	2	25	29	54	2.22222	yes	4				240	0	0	0	21	26	47	0	yes	1
	44	1	0	1	18	24	42	1.42857	yes	4				257	0	1	1	24	27	51	1.17647	yes	5
	85	0	1	1	25	20	45	1.33333	yes	3				258	0	1	1	20	28	48	1.25	yes	3
	86	0	3	3	18	29	47	3.82979	yes	3				259	0	1	1	21	23	44	1.36364	yes	1
	87	0	3	3	27	28	55	3.27273	yes	5				260	0	0	0	22	28	50	0	yes	3
	88	0	0	0	26	24	50	0	yes	1							mean	21.8667	26.4	48.2667	1.09151		2.6
				mean	23.6923	21.5385	45.2857	5.73159		3.625							SD	3.11372	3.90604	2.71153	0.924892		1.18322
				SD	3.54459	5.20601	4.73008	3.94781		1.40831
	CO2 100													CO2 100
	Animal-No.	Rearing free	Rearing Wall	Rearing Sum	normal [s]	Ataxia [s]	total time	Rearings [no. per min]	Hypotonic gait (occ.)	Locomotion [no. of crossings]				Animal-No.	Rearing free	Rearing Wall	Rearing Sum	normal [s]	Ataxia [s]	total time	Rearings [no. per min]	Hypotonic gait (occ.)	Locomotion [no. of crossings]
	13	0	5	5	16	24	40	7.5	yes	4				173	0	1	1	20	19	39	1.53846	yes	2
	15	2	4	6	22	26	48	7.5	yes	4				174	1	0	1	18	9	27	2.22222	yes	2
	16	1	1	2	20	19	39	3.07692	yes	5				175	0	1	1	16	22	38	1.57895	yes	1
	37	1	2	3	19	24	43	4.18605	yes	2				176	0	0	0	16	27	43	0	yes	1
	38	1	3	4	17	17	34	7.05882	yes	5				193	0	1	1	17	25	42	1.42857	yes	1
	39	0	5	5	19	16	35	8.57143	yes	3				194	0	0	0	17	19	36	0	yes	2
	40	0	1	1	16	17	33	1.81818	yes	5				195	0	0	0	15	21	36	0	yes	2
	57	0	1	1	19	19	38	1.57895	yes	4				196	0	0	0	16	20	36	0	yes	1
	58	0	6	6	19	21	40	9	yes	2				249	2	0	2	20	23	43	2.7907	yes	2
	59	0	4	4	16	17	33	7.27273	yes	5				250	0	0	0	14	27	41	0	yes	2
	60	0	1	1	16	14	30	2	yes	2				251	0	0	0	17	13	30	0	yes	1
	81	0	4	4	19	15	34	7.05882	yes	5				252	2	0	2	17	21	38	3.15789	yes	3
	82	1	5	6	22	11	33	10.9091	yes	3				261	1	0	1	18	19	37	1.62162	yes	1
	83	0	3	3	19	12	31	5.80645	yes	6				262	0	1	1	20	22	42	1.42857	yes	3
	84	0	5	5	22	16	38	7.89474	yes	2				263	0	0	0	17	19	36	0	yes	1
				mean	18.7333	17.8667	36.6	6.08215		3.8				264	1	1	2	18	19	37	3.24324	yes	3
				SD	2.18654	4.37308	4.88145	2.88429		1.37321							mean	17.25	20.3125	37.5625	1.18814		1.75
																	SD	1.73205	4.58576	4.41163	1.2166		0.774597
														Iso 2%
														Animal-No.	Rearing free	Rearing Wall	Rearing Sum	normal [s]	Ataxia [s]	total time	Rearings [no. per min]	Hypotonic gait (occ.)	Locomotion [no. of crossings]
														166	4	3	7	29	62	91	4.61538	no	7
														167	2	10	12	30	91	121	5.95041	no	7
														168	1	2	3	59	46	105	1.71429	no	3
														201	1	3	4	27	76	103	2.3301	no	8
														202	0	3	3	27	39	66	2.72727	no	5
														203	2	5	7	30	87	117	3.58974	no	9
														204	0	5	5	36	59	95	3.15789	no	7
														205	1	4	5	37	80	117	2.5641	no	8
														206	1	11	12	26	94	120	6	no	7
														207	0	4	4	27	103	130	1.84615	no	4
														208	4	7	11	26	72	98	6.73469	no	10
														269	0	4	4	26	64	90	2.66667	no	6
														270	1	8	9	29	66	95	5.68421	no	5
														271	0	1	1	40	64	104	0.576923	no	5
																	mean	32.0714	71.6429	103.714	3.5827		6.5
																	SD	8.95686	18.2023	16.5642	1.89669		1.95133
	Iso 5%													Iso 5%
	Animal-No.	Rearing free	Rearing Wall	Rearing Sum	normal [s]	Ataxia [s]	total time	Rearings [no. per min]	Hypotonic gait (occ.)	Locomotion [no. of crossings]				Animal-No.	Rearing free	Rearing Wall	Rearing Sum	normal [s]	Ataxia [s]	total time	Rearings [no. per min]	Hypotonic gait (occ.)	Locomotion [no. of crossings]
	5	5	16	21	33	27	60	21	no	16				157	0	6	6	23	34	57	6.31579	no	5
	6	0	8	8	35	45	80	6	no	10				158	2	2	4	31	22	53	4.5283	no	5
	7	0	15	15	37	34	71	12.6761	no	13				159	1	8	9	22	30	52	10.3846	no	7
	8	1	7	8	34	31	65	7.38462	no	14				160	1	7	8	19	29	48	10	no	5
	33	17	7	24	26	42	68	21.1765	no	missing data				189	2	4	6	24	27	51	7.05882	no	6
	34	0	7	7	34	38	72	5.83333	no	9				190	1	3	4	31	43	74	3.24324	no	4
	35	1	11	12	30	32	62	11.6129	no	13				191	1	3	4	29	30	59	4.0678	no	5
	36	0	19	19	33	30	63	18.0952	no	10				192	1	5	6	18	37	55	6.54545	no	4
	61	1	8	9	30	38	68	7.94118	no	9				217	0	3	3	25	31	56	3.21429	no	5
	62	0	8	8	35	33	68	7.05882	no	9				218	0	9	9	23	37	60	9	no	9
	63	1	15	16	30	45	75	12.8	no	9				219	0	1	1	31	26	57	1.05263	no	3
	64	0	18	18	27	39	66	16.3636	no	12				220	3	4	7	20	36	56	7.5	no	3
	73	4	10	14	22	24	46	18.2609	no	13				241	0	0	0	24	34	58	0	no	6
	74	0	5	5	27	38	65	4.61538	no	7				242	0	4	4	25	33	58	4.13793	no	6
	75	2	7	9	26	42	68	7.94118	no	9				243	0	0	0	28	26	54	0	no	4
	76	0	12	12	27	44	71	10.1408	no	13				244	0	4	4	31	27	58	4.13793	no	2
				mean	30.375	36.375	66.75	11.8063		11.0667							mean	25.25	31.375	56.625	5.07418		4.9375
				SD	4.24068	6.48974	7.45207	5.60909		2.52039							SD	4.44972	5.35257	5.63176	3.25524		1.69189
	Sevo 8%													Sevo 8%
	Animal-No.	Rearing free	Rearing Wall	Rearing Sum	normal [s]	Ataxia [s]	total time	Rearings [no. per min]	Hypotonic gait (occ.)	Locomotion [no. of crossings]				Animal-No.	Rearing free	Rearing Wall	Rearing Sum	normal [s]	Ataxia [s]	total time	Rearings [no. per min]	Hypotonic gait (occ.)	Locomotion [no. of crossings]
	25	1	7	8	29	44	73	6.57534	no	12				185	0	2	2	31	44	75	1.6	no	9
	26	1	21	22	29	51	80	16.5	no	20				186	2	9	11	29	42	71	9.29577	no	8
	27	0	18	18	31	73	104	10.3846	no	12				187	1	4	5	30	47	77	3.8961	no	6
	28	1	13	14	38	54	92	9.13043	no	12				188	0	4	4	30	39	69	3.47826	no	7
	53	0	14	14	33	80	113	7.43363	no	16				197	0	4	4	27	43	70	3.42857	no	10
	56	0	20	20	31	73	104	11.5385	no	18				198	0	8	8	30	43	73	6.57534	no	9
	65	1	12	13	33	32	65	12	no	14				199	3	3	6	28	49	77	4.67532	no	5
	66	0	6	6	32	43	75	4.8	no	11				200	0	1	1	39	39	78	0.769231	no	4
	67	5	23	28	29	62	91	18.4615	no	18				221	0	4	4	28	51	79	3.03797	no	5
	68	0	2	2	48	38	86	1.39535	no	7				222	0	3	3	28	40	68	2.64706	no	9
	77	0	10	10	28	43	71	8.4507	no	9				223	1	2	3	31	32	63	2.85714	no	7
	78	0	10	10	28	45	73	8.21918	no	9				224	0	1	1	27	29	56	1.07143	no	7
	79	3	8	11	20	58	78	8.46154	no	10				265	2	3	5	23	42	65	4.61538	no	9
	80	1	12	13	24	44	68	11.4706	no	11				266	0	3	3	33	31	64	2.8125	no	4
				mean	30.9286	52.8571	83.7857	9.6301		12.7857				267	0	8	8	30	42	72	6.66667	no	9
				SD	6.48625	14.4959	14.983	4.37386		3.88644				268	1	2	3	24	38	62	2.90323	no	5
																	mean	29.25	40.6875	69.9375	3.77062		7.0625
																	SD	3.64234	6.11794	6.61784	2.21872		2.01556
	Air control													Air control
	Animal-No.	Rearing free	Rearing Wall	Rearing Sum	normal [s]	Ataxia [s]	total time	Rearings [no. per min]	Hypotonic gait (occ.)	Locomotion [no. of crossings]				Animal-No.	Rearing free	Rearing Wall	Rearing Sum	normal [s]	Ataxia [s]	total time	Rearings [no. per min]	Hypotonic gait (occ.)	Locomotion [no. of crossings]
	109	3	32	35	300	0	300	7	no	13				169	17	18	35			300	7	no	10
	110	4	38	42	300	0	300	8.4	no	20				170	18	16	34			300	6.8	no	6
	111	32	28	60	300	0	300	12	no	17				171	5	19	24			300	4.8	no	6
	112	9	25	34	300	0	300	6.8	no	9				172	4	13	17			300	3.4	no	6
	113	4	37	41	300	0	300	8.2	no	12				181	15	20	35			300	7	no	12
	114	0	25	25	300	0	300	5	no	12				182	5	22	27			300	5.4	no	8
	115	13	60	73	300	0	300	14.6	no	23				183	15	22	37			300	7.4	no	13
	116	11	55	66	300	0	300	13.2	no	25				184	4	11	15			300	3	no	5
	133	15	43	58	300	0	300	11.6	no	22				233	8	15	23			300	4.6	no	7
	134	33	29	62	300	0	300	12.4	no	16				234	4	16	20			300	4	no	11
	135	11	27	38	300	0	300	7.6	no	16				235	11	37	48			300	9.6	no	22
	136	15	40	55	300	0	300	11	no	28				236	15	17	32			300	6.4	no	19
	137	1	48	49	300	0	300	9.8	no	23				253	6	26	32			300	6.4	no	11
	138	7	44	51	300	0	300	10.2	no	20				254	29	35	64			300	12.8	no	30
	139	27	46	73	300	0	300	14.6	no	31				255	7	15	22			300	4.4	no	6
	140	21	35	56	300	0	300	11.2	no	16				256	1	8	9			300	1.8	no	8
				mean	300	0	300	10.225		18.9375									mean	300	5.925		11.25
				SD	0	0	0	2.85645		6.15867									SD	0	2.68017		6.93301

## Sheet: jumps, groom., excit., opisth.
Occurrence of convulsions, stress-induced grooming, running excitement and opisthotonus
Behavior from gas inlet (Air control, CO2, isoflurane, and sevoflurane in different concentrations) to LORR/LOPR
	NMRI								C57Bl/6J
	CO2 60	n=16							CO2 60	n=15
	Animal-No.	Jumps	Stress-induced grooming	Running excitement	Opisthotonus				Animal-No.	Jumps	Stress-induced grooming	Running excitement	Opisthotonus
	1	0	0	0	0				145	0	0	0	0
	2	0	0	0	0				146	0	0	0	0
	3	1	0	0	0				147	0	0	0	0
	4	0	0	0	0				148	0	0	0	0
	29	0	0	0	0				209	1	0	0	0
	30	0	0	0	0				210	5	0	0	0
	31	0	0	0	0				212	2	0	0	0
	32	0	0	0	0				237	0	0	0	0
	41	0	0	0	0				238	0	0	0	0
	42	0	0	0	0				239	0	0	0	0
	43	6	0	0	0				240	0	0	0	0
	44	0	0	0	0				257	7	0	0	0
	85	0	0	0	0				258	0	0	0	0
	86	0	0	0	0				259	0	0	0	0
	87	0	0	0	0				260	0	0	0	0
	88	0	0	0	0
	number of animals displaying the behavior	2	0	0	0				number of animals displaying the behavior	4	0	0	0
	% of animals	12.5	0	0	0				% of animals	26.6667	0	0	0
	CO2 100	n=15							CO2 100	n=16
	Animal-No.	Jumps	Stress-induced grooming	Running excitement	Opisthotonus				Animal-No.	Jumps	Stress-induced grooming	Running excitement	Opisthotonus
	13	5	0	0	0				173	0	0	0	0
	15	3	0	0	0				174	0	0	0	0
	16	1	0	0	0				175	0	0	0	0
	37	0	0	0	0				176	0	0	0	0
	38	0	0	0	0				193	0	0	0	0
	39	0	0	0	0				194	1	0	0	0
	40	0	0	0	0				195	0	0	0	0
	57	0	0	0	0				196	0	0	0	0
	58	4	0	0	0				249	0	0	0	0
	59	2	0	0	0				250	1	0	0	0
	60	0	0	0	0				251	0	0	0	0
	81	0	0	0	0				252	0	0	0	0
	82	1	0	0	0				261	0	0	0	0
	83	0	0	0	0				262	0	0	0	0
	84	1	0	0	0				263	0	0	0	0
									264	0	0	0	0
	number of animals displaying the behavior	7	0	0	0				number of animals displaying the behavior	2	0	0	0
	% of animals	46.6667	0	0	0				% of animals	12.5	0	0	0
									Iso 2%	n=14
									Animal-No.	Jumps	Stress-induced grooming	Running excitement	Opisthotonus
									166	0	0	0	0
									167	0	1	0	0
									168	0	3	0	0
									201	0	0	0	0
									202	0	1	0	0
									203	0	0	0	0
									204	0	0	0	0
									205	0	0	0	0
									206	0	0	0	0
									207	0	0	yes, but only for 15s	0
									208	0	0	0	0
									269	0	1	0	0
									270	0	0	0	0
									271	0	0	0	0
									number of animals displaying the behavior	0	4	1	0
									% of animals	0	28.5714	7.14286	0
	Iso 5%	n=16							Iso 5%	n=16
	Animal-No.	Jumps	Stress-induced grooming	Running excitement	Opisthotonus				Animal-No.	Jumps	Stress-induced grooming	Running excitement	Opisthotonus
	5	0	0	yes	0				157	0	0	0	0
	6	0	1	yes	yes				158	0	0	0	0
	7	3	1	yes	0				159	0	0	0	0
	8	0	0	yes	0				160	0	0	0	0
	33	0	0	yes	0				189	0	0	0	0
	34	3	1	yes	yes				190	0	0	0	0
	35	0	0	yes	0				191	0	0	0	0
	36	1	0	yes	0				192	0	0	0	0
	61	2	0	yes	0				217	0	0	0	0
	62	0	0	yes	0				218	0	0	0	0
	63	0	0	yes	yes				219	0	0	0	0
	64	0	0	yes	0				220	0	1	0	0
	73	0	1	yes	0				241	0	0	0	0
	74	0	1	yes	yes				242	0	0	0	0
	75	0	1	yes	0				243	0	0	0	0
	76	0	0	yes	0				244	0	0	0	0
	number of animals displaying the behavior	4	6	16	4				number of animals displaying the behavior	0	1	0	0
	% of animals	25	37.5	100	25				% of animals	0	6.25	0	0
	Sevo 8%	n=14							Sevo 8%	n=16
	Animal-No.	Jumps	Stress-induced grooming	Running excitement	Opisthotonus				Animal-No.	Jumps	Stress-induced grooming	Running excitement	Opisthotonus
	25	0	0	yes	yes				185	0	1	0	0
	26	2	0	yes	0				186	0	0	0	0
	27	0	0	yes	yes				187	0	0	0	0
	28	0	0	yes	yes				188	0	0	0	0
	53	3	0	yes	yes				197	0	0	0	0
	56	1	0	yes	yes				198	0	0	yes	0
	65	0	0	yes	yes				199	0	0	0	0
	66	0	0	yes	0				200	0	0	yes	0
	67	2	0	yes	0				221	0	0	0	0
	68	0	0	yes	yes				222	0	0	yes	0
	77	0	1	yes	0				223	0	1	0	0
	78	0	0	yes	yes				224	0	0	0	0
	79	0	0	yes	0				265	0	0	yes	0
	80	0	0	yes	yes				266	0	1	0	0
									267	0	0	0	0
									268	0	0	0	0
	number of animals displaying the behavior	4	1	14	9				number of animals displaying the behavior	0	3	4	0
	% of animals	28.5714	7.14286	100	64.2857				% of animals	0	18.75	25	0
	Air control	n=16							Air control	n=16
	Animal-No.	Jumps	Stress-induced grooming	Running excitement	Opisthotonus				Animal-No.	Jumps	Stress-induced grooming	Running excitement	Opisthotonus
	109	0	2	0	0				169	0	2	0	0
	110	0	4	0	0				170	0	2	0	0
	111	0	3	0	0				171	0	1	0	0
	112	0	7	0	0				172	0	3	0	0
	113	0	3	0	0				181	0	3	0	0
	114	0	3	0	0				182	0	4	0	0
	115	0	1	0	0				183	0	3	0	0
	116	0	1	0	0				184	0	2	0	0
	133	0	2	0	0				233	0	1	0	0
	134	0	27	0	0				234	0	2	0	0
	135	0	4	0	0				235	2	3	0	0
	136	0	2	0	0				236	2	6	0	0
	137	0	9	0	0				253	0	7	0	0
	138	0	7	0	0				254	0	2	0	0
	139	1	2	0	0				255	0	3	0	0
	140	0	6	0	0				256	0	3	0	0
	number of animals displaying the behavior	1	16	0	0				number of animals displaying the behavior	2	16	0	0
	% of animals	6.25	100	0	0				% of animals	12.5	100	0	0
	Summary of the occurance of the behaviors in [%]
	NMRI mice		CO2 60	CO2 100		Iso 5%	Sevo 8%	Air control
	N		16	15		16	14	16
	Jumps		12.5	46.67		25.5	28.57	6.25
	Stress-induced grooming		0	0		37.5	7.14	100
	Running excitement		0	0		100	100	0
	Opisthotonus		0	0		25	64.28	0
	C57Bl/6J mice		CO2 60	CO2 100	Iso 2%	Iso 5%	Sevo 8%	Air control
	N		15	16	14	16	16	16
	Jumps		26.67	12.5	0	0	0	12.5
	Stress-induced grooming		0	0	28.57	6.25	18.75	100
	Running excitement		0	0	7.14	0	25	0
	Opisthotonus		0	0	0	0	0	0

## Sheet: vocalizations
Vocalizations
	animals that did not reach surgical tolerance within 300 s
animal no.	strain	sex	narcosis	vocalization yes = 1, no = 0		animal no.	strain	sex	narcosis	vocalization yes = 1, no = 0
17	NMRI	♂	CO2 20	0		149	C57Bl/6	♂	CO2 20	0
18	NMRI	♀	CO2 20	0		150	C57Bl/6	♀	CO2 20	0
19	NMRI	♂	CO2 20	0		151	C57Bl/6	♂	CO2 20	0
20	NMRI	♀	CO2 20	0		152	C57Bl/6	♀	CO2 20	0
45	NMRI	♂	CO2 20	0		161	C57Bl/6	♂	CO2 20	0
46	NMRI	♀	CO2 20	0		162	C57Bl/6	♀	CO2 20	0
47	NMRI	♂	CO2 20	0		163	C57Bl/6	♂	CO2 20	0
48	NMRI	♀	CO2 20	0		164	C57Bl/6	♀	CO2 20	0
69	NMRI	♂	CO2 20	0		225	C57Bl/6	♂	CO2 20	0
70	NMRI	♂	CO2 20	0		226	C57Bl/6	♀	CO2 20	0
71	NMRI	♂	CO2 20	0		227	C57Bl/6	♂	CO2 20	0
72	NMRI	♂	CO2 20	0		228	C57Bl/6	♀	CO2 20	0
89	NMRI	♀	CO2 20	0		245	C57Bl/6	♂	CO2 20	0
90	NMRI	♀	CO2 20	0		246	C57Bl/6	♀	CO2 20	0
91	NMRI	♀	CO2 20	0		247	C57Bl/6	♂	CO2 20	0
92	NMRI	♀	CO2 20	0		248	C57Bl/6	♀	CO2 20	0
1	NMRI	♂	CO2 60	0		145	C57Bl/6	♂	CO2 60	0
2	NMRI	♀	CO2 60	0		146	C57Bl/6	♀	CO2 60	0
3	NMRI	♂	CO2 60	0		147	C57Bl/6	♂	CO2 60	0
4	NMRI	♀	CO2 60	0		148	C57Bl/6	♀	CO2 60	0
29	NMRI	♂	CO2 60	0		209	C57Bl/6	♂	CO2 60	0
30	NMRI	♀	CO2 60	0		210	C57Bl/6	♀	CO2 60	0
31	NMRI	♂	CO2 60	0		211	C57Bl/6	♂	CO2 60	0
32	NMRI	♀	CO2 60	0		212	C57Bl/6	♀	CO2 60	0
41	NMRI	♂	CO2 60	0		237	C57Bl/6	♂	CO2 60	0
42	NMRI	♀	CO2 60	0		238	C57Bl/6	♀	CO2 60	0
43	NMRI	♂	CO2 60	0		239	C57Bl/6	♂	CO2 60	0
44	NMRI	♀	CO2 60	0		240	C57Bl/6	♀	CO2 60	0
85	NMRI	♂	CO2 60	0		257	C57Bl/6	♂	CO2 60	0
86	NMRI	♀	CO2 60	0		258	C57Bl/6	♀	CO2 60	0
87	NMRI	♂	CO2 60	0		259	C57Bl/6	♂	CO2 60	0
88	NMRI	♀	CO2 60	0		260	C57Bl/6	♀	CO2 60	0
13	NMRI	♂	CO2 100	0		173	C57Bl/6	♂	CO2 100	0
14	NMRI	♀	CO2 100	0		174	C57Bl/6	♂	CO2 100	0
15	NMRI	♂	CO2 100	0		175	C57Bl/6	♂	CO2 100	0
16	NMRI	♀	CO2 100	0		176	C57Bl/6	♂	CO2 100	0
37	NMRI	♂	CO2 100	0		193	C57Bl/6	♀	CO2 100	0
38	NMRI	♀	CO2 100	0		194	C57Bl/6	♀	CO2 100	0
39	NMRI	♂	CO2 100	0		195	C57Bl/6	♀	CO2 100	0
40	NMRI	♀	CO2 100	0		196	C57Bl/6	♀	CO2 100	0
57	NMRI	♂	CO2 100	0		249	C57Bl/6	♂	CO2 100	0
58	NMRI	♀	CO2 100	0		250	C57Bl/6	♀	CO2 100	0
59	NMRI	♀	CO2 100	0		251	C57Bl/6	♂	CO2 100	0
60	NMRI	♀	CO2 100	0		252	C57Bl/6	♀	CO2 100	0
81	NMRI	♂	CO2 100	0		261	C57Bl/6	♂	CO2 100	0
82	NMRI	♂	CO2 100	0		262	C57Bl/6	♀	CO2 100	0
83	NMRI	♂	CO2 100	0		263	C57Bl/6	♂	CO2 100	0
84	NMRI	♀	CO2 100	0		264	C57Bl/6	♀	CO2 100	0
97	NMRI	♂	Iso 2%	0		165	C57Bl/6	♂	Iso 2%	0
98	NMRI	♀	Iso 2%	0		166	C57Bl/6	♀	Iso 2%	0
99	NMRI	♂	Iso 2%	0		167	C57Bl/6	♂	Iso 2%	0
100	NMRI	♀	Iso 2%	0		168	C57Bl/6	♀	Iso 2%	0
117	NMRI	♂	Iso 2%	0		201	C57Bl/6	♂	Iso 2%	0
118	NMRI	♀	Iso 2%	0		202	C57Bl/6	♀	Iso 2%	0
119	NMRI	♂	Iso 2%	0		203	C57Bl/6	♂	Iso 2%	0
120	NMRI	♀	Iso 2%	0		204	C57Bl/6	♀	Iso 2%	0
121	NMRI	♂	Iso 2%	0		205	C57Bl/6	♂	Iso 2%	0
122	NMRI	♀	Iso 2%	0		206	C57Bl/6	♀	Iso 2%	0
123	NMRI	♂	Iso 2%	0		207	C57Bl/6	♂	Iso 2%	0
124	NMRI	♀	Iso 2%	0		208	C57Bl/6	♀	Iso 2%	0
141	NMRI	♂	Iso 2%	0		269	C57Bl/6	♂	Iso 2%	0
142	NMRI	♀	Iso 2%	0		270	C57Bl/6	♀	Iso 2%	0
143	NMRI	♂	Iso 2%	0		271	C57Bl/6	♂	Iso 2%	0
144	NMRI	♀	Iso 2%	0		272	C57Bl/6	♀	Iso 2%	0
5	NMRI	♂	Iso 5%	0		157	C57Bl/6	♂	Iso 5%	0
6	NMRI	♀	Iso 5%	0		158	C57Bl/6	♀	Iso 5%	0
7	NMRI	♂	Iso 5%	0		159	C57Bl/6	♂	Iso 5%	0
8	NMRI	♀	Iso 5%	0		160	C57Bl/6	♀	Iso 5%	0
33	NMRI	♂	Iso 5%	0		189	C57Bl/6	♂	Iso 5%	0
34	NMRI	♀	Iso 5%	0		190	C57Bl/6	♀	Iso 5%	0
35	NMRI	♂	Iso 5%	0		191	C57Bl/6	♂	Iso 5%	0
36	NMRI	♀	Iso 5%	0		192	C57Bl/6	♀	Iso 5%	0
61	NMRI	♂	Iso 5%	0		217	C57Bl/6	♂	Iso 5%	0
62	NMRI	♀	Iso 5%	0		218	C57Bl/6	♀	Iso 5%	0
63	NMRI	♂	Iso 5%	0		219	C57Bl/6	♂	Iso 5%	0
64	NMRI	♀	Iso 5%	0		220	C57Bl/6	♀	Iso 5%	0
73	NMRI	♂	Iso 5%	0		241	C57Bl/6	♂	Iso 5%	0
74	NMRI	♀	Iso 5%	0		242	C57Bl/6	♀	Iso 5%	0
75	NMRI	♂	Iso 5%	0		243	C57Bl/6	♂	Iso 5%	0
76	NMRI	♀	Iso 5%	0		244	C57Bl/6	♀	Iso 5%	0
101	NMRI	♂	Sevo 4.8%	0		153	C57Bl/6	♂	Sevo 4.8%	0
102	NMRI	♀	Sevo 4.8%	0		154	C57Bl/6	♀	Sevo 4.8%	0
103	NMRI	♂	Sevo 4.8%	0		155	C57Bl/6	♂	Sevo 4.8%	0
104	NMRI	♀	Sevo 4.8%	0		156	C57Bl/6	♀	Sevo 4.8%	0
105	NMRI	♂	Sevo 4.8%	0		177	C57Bl/6	♂	Sevo 4.8%	0
106	NMRI	♀	Sevo 4.8%	0		178	C57Bl/6	♀	Sevo 4.8%	0
107	NMRI	♂	Sevo 4.8%	0		179	C57Bl/6	♂	Sevo 4.8%	0
108	NMRI	♀	Sevo 4.8%	0		180	C57Bl/6	♀	Sevo 4.8%	0
125	NMRI	♂	Sevo 4.8%	0		213	C57Bl/6	♂	Sevo 4.8%	0
126	NMRI	♀	Sevo 4.8%	0		214	C57Bl/6	♀	Sevo 4.8%	0
127	NMRI	♂	Sevo 4.8%	0		215	C57Bl/6	♂	Sevo 4.8%	0
128	NMRI	♀	Sevo 4.8%	0		216	C57Bl/6	♀	Sevo 4.8%	0
129	NMRI	♂	Sevo 4.8%	0		229	C57Bl/6	♂	Sevo 4.8%	0
130	NMRI	♀	Sevo 4.8%	0		230	C57Bl/6	♀	Sevo 4.8%	0
131	NMRI	♂	Sevo 4.8%	0		231	C57Bl/6	♂	Sevo 4.8%	0
132	NMRI	♀	Sevo 4.8%	0		232	C57Bl/6	♀	Sevo 4.8%	0
25	NMRI	♂	Sevo 8%	0		185	C57Bl/6	♂	Sevo 8%	0
26	NMRI	♀	Sevo 8%	0		186	C57Bl/6	♀	Sevo 8%	0
27	NMRI	♂	Sevo 8%	0		187	C57Bl/6	♂	Sevo 8%	0
28	NMRI	♀	Sevo 8%	0		188	C57Bl/6	♀	Sevo 8%	0
53	NMRI	♀	Sevo 8%	0		197	C57Bl/6	♂	Sevo 8%	0
54	NMRI	♀	Sevo 8%	0		198	C57Bl/6	♀	Sevo 8%	0
55	NMRI	♀	Sevo 8%	0		199	C57Bl/6	♂	Sevo 8%	0
56	NMRI	♀	Sevo 8%	0		200	C57Bl/6	♀	Sevo 8%	0
65	NMRI	♂	Sevo 8%	0		221	C57Bl/6	♂	Sevo 8%	0
66	NMRI	♂	Sevo 8%	0		222	C57Bl/6	♀	Sevo 8%	0
67	NMRI	♂	Sevo 8%	0		223	C57Bl/6	♂	Sevo 8%	0
68	NMRI	♂	Sevo 8%	0		224	C57Bl/6	♀	Sevo 8%	0
77	NMRI	♂	Sevo 8%	0		265	C57Bl/6	♂	Sevo 8%	0
78	NMRI	♀	Sevo 8%	0		266	C57Bl/6	♀	Sevo 8%	0
79	NMRI	♂	Sevo 8%	0		267	C57Bl/6	♂	Sevo 8%	0
80	NMRI	♀	Sevo 8%	0		268	C57Bl/6	♀	Sevo 8%	0
109	NMRI	♂	Air control	0		169	C57Bl/6	♂	Air control	0
110	NMRI	♀	Air control	0		170	C57Bl/6	♀	Air control	0
111	NMRI	♂	Air control	0		171	C57Bl/6	♂	Air control	0
112	NMRI	♀	Air control	0		172	C57Bl/6	♀	Air control	0
113	NMRI	♂	Air control	0		181	C57Bl/6	♂	Air control	0
114	NMRI	♀	Air control	0		182	C57Bl/6	♀	Air control	0
115	NMRI	♂	Air control	0		183	C57Bl/6	♂	Air control	0
116	NMRI	♀	Air control	0		184	C57Bl/6	♀	Air control	0
133	NMRI	♂	Air control	0		233	C57Bl/6	♂	Air control	0
134	NMRI	♀	Air control	0		234	C57Bl/6	♀	Air control	0
135	NMRI	♂	Air control	0		235	C57Bl/6	♂	Air control	0
136	NMRI	♀	Air control	0		236	C57Bl/6	♀	Air control	0
137	NMRI	♂	Air control	0		253	C57Bl/6	♂	Air control	0
138	NMRI	♀	Air control	0		254	C57Bl/6	♀	Air control	0
139	NMRI	♂	Air control	0		255	C57Bl/6	♂	Air control	0
140	NMRI	♀	Air control	0		256	C57Bl/6	♀	Air control	0

## Sheet: glucose
Blood glucose concentrations
Blood glucose concentrations [mmol/l] for Air control and animals exposed to the three inhalant gases at the beginning of surgical tolerance.
	NMRI mice										C57Bl/6J mice
	Air control	CO2 20*	CO2 60	CO2 100	Iso 2%*	Iso 5%	Sevo 4.8%*	Sevo 8%			Air control	CO2 20*	CO2 60	CO2 100	Iso 2%	Iso 5%	Sevo 4.8%*	Sevo 8%
	9.6	14.1	11.3	8	13.5	10.7	11.8	8.5			7.6	6.3	7.3	7.9	13.5	6.3	11	9.4
	10.1	21.9	9.2	11.6	12.3	14.2	13.5	8.2			7.3	21.3	5.6	7.7	14.1	7.2	12.8	10.3
	9.4	11.8	8.8	16.2	13.8	9.4	12.1	12.4			6.9	7.8	6.9	7.6	12.1	6.3	8.4	12
	8.6	15.8	6.5	10.1	8.6	7.3	11.9	10			8.4	7.8	10.6	9.8	10.9	9.6	10.4	7.3
	7.3		12.5	8.9	17.8	12.8	14.4	12.1			7.7	16.9	6.1	6.9	10.1	11.1	10.6	8
	9.4		10.3	6.6	19.6	11.2	14.2	8.6			6.9		5.4	7.6	11.9	11.1	12.4	9.2
	11.2		11	7.7	13.9	12.7	12.4	11.1			9.1		7.7	7.3	10.9	9.4	12.8	11.9
	12.1		9.3	11.2	15.2	11.2	12.8	10.9			6.7		6.9	11.3	11.9	10.2	13.4	9
	7.6		11.5	7.1	12.6	13	13.8	10.8			8.7		8.7	6.7	11.9	10.8	12.8	11.7
	9.4		7.6	6	15.5	10.9	12.4	12.6			7.4		13.2	7.7	16.9	9.2	13.2	13.4
	10.6		7.6	6.3		11.9		10.1			8.4		7.6	6.7	11.2	8.3	8.8	10.6
	9.4		14.4	11		14.3		11.4			8.2		11.8	7.5	9.5	10	12.2	12
	6.7		6.6	14.4		12.6		9.4			7.9		7.4	8.9	11.3	7.6	12.4	10.4
	9.3		7.2	13.2		7.5		10.6			11		7.1	7.1	15.6	8.7		8
	6.8		9.8	9.4		15.4					8.4		7.6	7.9		6.1		8.1
	8.5					8.9					9.5			6.7		9.4		13.4
n	16	4	15	15	10	16	10	14		n	16	5	15	16	14	16	13	16
median	9.4	14.95	9.3	9.4	13.85	11.55	12.6	10.7		median	8.05	7.8	7.4	7.6	11.9	9.3	12.4	10.35
*Data was not included in the statistical analyses and in the respective figure

## Sheet: adrenaline
Adrenaline concentrations
Plasma adrenaline concentrations [ng/ml] for Air control and animals exposed to the three inhalant gases at the beginning of surgical tolerance
	NMRI mice										C57Bl/6J mice
	Air control	CO2 20	CO2 60	CO2 100	Iso 2%	Iso 5%	Sevo 4.8%	Sevo 8%			Air control	CO2 20	CO2 60	CO2 100	Iso 2%	Iso 5%	Sevo 4.8%	Sevo 8%
	11.45	24.81	35.39	68.76	7.15	5.18	1.88	10.02			6.72	7.69	12.86	10.69	3.49	4.34	2.2	0.63
	11.88	27.91	25.38	53.93	6.37	8.02	1.4	1.14			16.77	26.32	19.47	15.2	8.51	3.83	4.47	0.55
	15.98	25.15	36.84	27.45	5.85	9	1.52	1.32			7.52	87.3	14.04	5.9	7.74	3.41	1.74	1.61
	17.71	20.74	68.43	20.68	10.59	5.33	2.37	0.46			9.96	20	11.11	13.79	5.68	2.36	2.26	0.84
	5.34		33.24	52	6.26	2.12	2.95	5.42			11.66	8.7	11.57	16.55	5.25	4.58	0.67	1.03
	5.79		32.82	49.43	4.73	2.65	0.59	1.98			8.89		30.96	28.64	5.23	3.1	3.27	1.53
	6.69		32.86	24.34	8.34	2.59	2.18	2.65			10.62		17.31	27.83	6.14	4.62	8.21	1.72
	13.48		21.64	50.66	9.26	5.33	1.87	4.96			5.25		10.74	18.24	4.47	4.4	2.72	0.44
	11.6		47.56	30.47	12.65	4.59	6.5	9.19			7.13		9.63	18.31	3.57	4.31	3.39	2.3
	17.99		35.48	14.26	11.61	2.11	4.7	9.46			5.1		17.61	21.1	3.36	4.7	3.06	0.45
	13.56		28.38	44.62		2.48		2.37			6.09		16.96	8.73	4	3.52	1.64	3.83
	11.61		26.29	44.29		1.74		2.94			9.78		23.14	19.69	4.52	3.78	5.2	3.41
	11.6		5.54	8.52		7.1		0.84			4.8		11.55	12.27	6.13	2.01	1.57	2.21
	12.86		17.56	59.11		7.9		1.43			6.31		21.22	18.52	5.32	8.54		0.54
	13.24		22.34	29.03		3.07					8.95		35.36	20.03		2.19		1.87
	19.16		18.77			3.54					12.29			18.12		8.1		10.95
n	16	4	16	15	10	16	10	14		n	16	5	15	16	14	16	13	16
median	12.37	24.98	30.6	44.29	7.745	4.065	2.03	2.51		median	8.205	20	16.96	18.18	5.24	4.07	2.72	1.57
*Data was not included in the statistical analyses and in the respective figure

## Sheet: noradrenaline
Noradrenaline concentrations
Plasma noradrenaline concentrations [ng/ml] for Air control and animals exposed to the three inhalant gases at the beginning of surgical tolerance
	NMRI mice										C57Bl/6J mice
	Air control	CO2 20*	CO2 60	CO2 100	Iso 2%*	Iso 5%	Sevo 4.8%*	Sevo 8%			Air control	CO2 20*	CO2 60	CO2 100	Iso 2%	Iso 5%	Sevo 4.8%*	Sevo 8%
	6.75	63.46	88.98	73.95	5.49	13.22	2.96	11.22			20.72	23.83	30.45	22.27	6.16	3.02	2.19	1.2
	21.95	49.76	90.72	82.69	5.5	16.94	3.08	2.88			11.41	42.03	36.14	26.27	5.45	2.75	2.46	2.11
	8.73	32.66	81.55	55.41	8.37	8.01	1.71	7.88			12.9	51.17	27.54	16.6	2.83	2.73	2.61	3.64
	14.85	38.27	118.98	65.62	8.89	8.7	3.4	5.81			21.1	46.15	30.86	26.24	2.85	2.79	1.14	2.81
	11.35		55.54	63	5.01	7.07	5.42	7.16			9.89	22.2	31.27	32.75	5.26	4.18	0.89	2.23
	11.68		76.21	67.63	5.3	8.98	3.6	4.88			13.67		38.98	46	2.54	2.65	1.44	2.19
	12.37		66.69	65.88	8.27	5.73	10.86	5.92			14.68		30.46	44.9	4.88	4.61	5.93	4.21
	10.56		64.23	68.95	6.16	4.97	5.59	8.25			12.16		28.19	31.45	3.07	4.51	1.67	1.62
	6.39		65.38	40.54	13.8	5.92	5.72	8.34			21.33		25.5	30.37	2.03	3.56	2.94	4.3
	8.18		59.59	41.61	4.38	4.16	5.29	7.88			15.32		26.82	35.81	2.17	4.07	2.01	1.43
	8.46		52.67	78.58		9		7.48			15.99		30.75	23.05	2.48	3.86	3.22	4.4
	11.45		46.49	78.99		5.42		5.56			13.3		41.77	32.04	3.13	2.48	3.24	3.68
	6.5		30.34	38.66		8.33		4.96			14.63		30.18	26.18	4.58	2.57	1.39	1.64
	7.88		49.73	47.25		8.1		3.35			20.82		26.04	34.86	1.8	8.51		2.92
	12.35		59.2	69.65		9.48					26.55		47.91	30.7		2.66		3.08
	12.65		41.4			4.44					16.04			34.27		11.01		6.79
n	16	4	16	15	10	16	10	14		n	16	5	15	16	14	16	13	16
median	10.955	44.015	61.91	65.88	5.83	8.055	4.445	6.54		median	15	42.03	30.46	31.075	2.96	3.29	2.19	2.865
*Data was not included in the statistical analyses and in the respective figure

## Sheet: resp. tract - gross exam.
Gross examination of the respiratory tract
NMRI No. 1-144
animal no.	narcosis	sex	date	rubor mucosa	tumor mucosa	secretion mucosa	edema trachea	remark trachea	lung retraction
1	CO2 60	♂	2010-04-15	0	0	0	0		0		redness, tumor, and secretion of ophtalmic, nasal, and buccal mucosa:
2	CO2 60	♀	2010-04-15	0	0	0	0		0		0 / + / ++ / +++ = 0 / 1 / 2 / 3
3	CO2 60	♂	2010-04-15	0	0	0	0	blood aspiration	0
4	CO2 60	♀	2010-04-15	0	0	0	0		0		lunge retraction:
5	ISO 5%	♂	2010-04-15	0	0	0	3		1		mild / moderate / severe = 0 / 1 / 2
6	ISO 5%	♀	2010-04-15	0	0	0	2		1
7	ISO 5%	♂	2010-04-15	0	0	0	2		1.5
8	ISO 5%	♀	2010-04-15	0	0	0	0		0
9	Air control	♂	2010-04-22	0	0	0	0		0
10	Air control	♀	2010-04-22	0	0	0	0		0
11	Air control	♂	2010-04-22	0	0	0	1		0
12	Air control	♀	2010-04-22	0	0	0	0		0
13	CO2 100	♂	2010-04-22	0	0	0	1		1
14	CO2 100	♀	2010-04-22	0	0	0	3		1.5
15	CO2 100	♂	2010-04-22	0	0	0	0		0
16	CO2 100	♀	2010-04-22	0	0	0	0		0
17	CO2 20	♂	2010-04-23	1	0	0	3		1
18	CO2 20	♀	2010-04-23	0	0	0	3		1
19	CO2 20	♂	2010-04-23	0	0	0	3		0.5
20	CO2 20	♀	2010-04-23	0	0	0	3		0
21	Air control	♂	2010-04-23	0	0	0	1		0
22	Air control	♀	2010-04-23	0	0	0	1		0
23	Air control	♂	2010-04-23	0	0	0	1		0
24	Air control	♀	2010-04-23	0	0	0	1		0
25	SEVO 8%	♂	2010-04-29	0	0	0	0		1
26	SEVO 8%	♀	2010-04-29	0	0	0	0		0
27	SEVO 8%	♂	2010-04-29	0	0	0	0		0.5
28	SEVO 8%	♀	2010-04-29	0	0	0	0	incision in right bronchus	0
29	CO2 60	♂	2010-04-29	0	0	0	0	left bronchus severed	0
30	CO2 60	♀	2010-04-29	0	0	0	0		0.5
31	CO2 60	♂	2010-04-29	0	0	0	0		0
32	CO2 60	♀	2010-04-29	0	0	0	3		1.5
33	ISO 5%	♂	2010-05-06	0	0	0	0	blood aspiration	0
34	ISO 5%	♀	2010-05-06	0	0	0	1		0.5
35	ISO 5%	♂	2010-05-06	0	0	0	1		0.5
36	ISO 5%	♀	2010-05-06	0	0	0	1		0.5
37	CO2 100	♂	2010-05-06	0	0	0	0		0
38	CO2 100	♀	2010-05-06	0	0	0	0	atelectasis	0
39	CO2 100	♂	2010-05-06	0	0	0	0	atelectasis?	0
40	CO2 100	♀	2010-05-06	0	0	0	0		0
41	CO2 60	♂	2010-05-07	0	0	0	0		0.5
42	CO2 60	♀	2010-05-07	0	0	0	3		0.5
43	CO2 60	♂	2010-05-07	0	0	0	3	trachea punched	0.5
44	CO2 60	♀	2010-05-07	0	0	0	3		1
45	CO2 20	♂	2010-05-07	0	0	0	0		0
46	CO2 20	♀	2010-05-07	0	0	0	2		0
47	CO2 20	♂	2010-05-07	0	0	0	1		0
48	CO2 20	♀	2010-05-07	0	0	0	1	left lung severed, trachea incised	0.5
49	Air control	♂	2010-05-20	0	0	0	0	blood aspiration	0
50	Air control	♀	2010-05-20	0	0	0	0	blood aspiration	0
51	Air control	♂	2010-05-20	0	0	0	0	blood aspiration	0
52	Air control	♀	2010-05-20	0	0	0	0		0
53	SEVO 8%	♀	2010-05-20	0	0	0	3		0
54	SEVO 8%	♀	2010-05-20	0	0	0	1		0
55	SEVO 8%	♀	2010-05-20	0	0	0	0		0
56	SEVO 8%	♀	2010-05-20	0	0	0	0		0
57	CO2 100	♂	2010-05-21	0	0	0	0	atelectasis	0
58	CO2 100	♀	2010-05-21	0	0	0	0		0
59	CO2 100	♀	2010-05-21	0	0	0	0	blood aspiration	0
60	CO2 100	♀	2010-05-21	0	0	0	0	atelectasis	0
61	ISO 5%	♂	2010-05-21	0	0	0	1		0
62	ISO 5%	♀	2010-05-21	0	0	0	1		1
63	ISO 5%	♂	2010-05-21	0	0	0	0	blood aspiration	1
64	ISO 5%	♀	2010-05-21	0	0	0	0		1
65	SEVO 8%	♂	2010-06-04	0	0	0	1		0
66	SEVO 8%	♂	2010-06-04	0	0	0	0	blood aspiration	0
67	SEVO 8%	♂	2010-06-04	0	0	0	2	right lung: atelectasis; trachea severed	0
68	SEVO 8%	♂	2010-06-04	0	0	0	3		1
69	CO2 20	♂	2010-06-04	0	0	0	1		2
70	CO2 20	♂	2010-06-04	0	0	0	3		1
71	CO2 20	♂	2010-06-04	0	0	0	2	blood aspiration	1
72	CO2 20	♂	2010-06-04	0	0	0	0	atelectasis	0
73	ISO 5%	♂	2010-06-10	0	0	0	0	blood aspiration	0
74	ISO 5%	♀	2010-06-10	0	0	0	1		0.5
75	ISO 5%	♂	2010-06-10	0	0	0	1		0.5
76	ISO 5%	♀	2010-06-10	0	0	0	0		0
77	SEVO 8%	♂	2010-06-10	0	0	0	0	blood aspiration	0
78	SEVO 8%	♀	2010-06-10	0	0	0	0	blood aspiration	1
79	SEVO 8%	♂	2010-06-10	0	0	0	0	blood aspiration, atelectasis	0
80	SEVO 8%	♀	2010-06-10	0	0	0	0	atelectasis	0
81	CO2 100	♂	2010-06-11	0	0	0	2		1
82	CO2 100	♂	2010-06-11	0	0	0	0	atelectasis	0
83	CO2 100	♂	2010-06-11	0	0	0	0	blood aspiration, atelectasis	0.5
84	CO2 100	♀	2010-06-11	0	0	0	0	blood aspiration	1
85	CO2 60	♂	2010-06-11	0	0	0	3		1
86	CO2 60	♀	2010-06-11	0	0	0	0	blood aspiration, atelectasis	0
87	CO2 60	♂	2010-06-11	0	0	0	0	atelectasis	0
88	CO2 60	♀	2010-06-11	0	0	0	0	blood aspiration, atelectasis	0
89	CO2 20	♀	2010-06-17	0	0	0	1		1
90	CO2 20	♀	2010-06-17	0	0	0	2	atelectasis	0
91	CO2 20	♀	2010-06-17	0	0	0	3		1
92	CO2 20	♀	2010-06-17	0	0	0	0	atelectasis	0
93	Air control	♂	2010-06-17	0	0	0	0		0
94	Air control	♀	2010-06-17	0	0	0	0		0
95	Air control	♂	2010-06-17	0	0	0	0		0
96	Air control	♀	2010-06-17	0	0	0	0	blood aspiration, left bronchus ripped	0
97	Iso 2%	♂	2010-09-16	0	0	0	1		0
98	Iso 2%	♀	2010-09-16	0	0	0	0	blood aspiration, atelectasis	0
99	Iso 2%	♂	2010-09-16	0	0	0	0		0
100	Iso 2%	♀	2010-09-16	0	0	0	0		0
101	Sevo 4.8%	♂	2010-09-16	0	0	0	1		0
102	Sevo 4.8%	♀	2010-09-16	0	0	0	0		0
103	Sevo 4.8%	♂	2010-09-16	0	0	0	0		0
104	Sevo 4.8%	♀	2010-09-16	0	0	0	0		0.5
105	Sevo 4.8%	♂	2010-09-17	0	0	0	0		0
106	Sevo 4.8%	♀	2010-09-17	0	0	0	1		0
107	Sevo 4.8%	♂	2010-09-17	0	0	0	0		0
108	Sevo 4.8%	♀	2010-09-17	0	0	0	0	atelectasis	0
109	Air control	♂	2010-09-17	0	0	0	0	blood aspiration	0
110	Air control	♀	2010-09-17	0	0	0	0	blood aspiration	0
111	Air control	♂	2010-09-17	0	0	0	0	blood aspiration	0
112	Air control	♀	2010-09-17	0	0	0	0		0
113	Air control	♂	2010-09-23	0	0	0	0	blood aspiration	0
114	Air control	♀	2010-09-23	0	0	0	0	blood aspiration	0
115	Air control	♂	2010-09-23	0	0	0	0	blood aspiration	0
116	Air control	♀	2010-09-23	0	0	0	0		0
117	Iso 2%	♂	2010-09-23	0	0	0	1		0
118	Iso 2%	♀	2010-09-23	0	0	0	0	blood aspiration	0
119	Iso 2%	♂	2010-09-23	0	0	0	0	atelectasis	0
120	Iso 2%	♀	2010-09-23	0	0	0	0	atelectasis	0
121	Iso 2%	♂	2010-09-24	0	0	0	0		0
122	Iso 2%	♀	2010-09-24	0	0	0	0	atelectasis	0
123	Iso 2%	♂	2010-09-24	0	0	0	0	atelectasis	0
124	Iso 2%	♀	2010-09-24	0	0	0	1		0
125	Sevo 4.8%	♂	2010-09-24	0	0	0	2	blood aspiration	0
126	Sevo 4.8%	♀	2010-09-24	0	0	0	1	blood aspiration	0
127	Sevo 4.8%	♂	2010-09-24	0	0	0	0	atelectasis	0
128	Sevo 4.8%	♀	2010-09-24	0	0	0	0		0
129	Sevo 4.8%	♂	2010-09-30	0	0	0	1	atelectasis	0
130	Sevo 4.8%	♀	2010-09-30	0	0	0	0	atelectasis	0
131	Sevo 4.8%	♂	2010-09-30	0	0	0	1	atelectasis	0
132	Sevo 4.8%	♀	2010-09-30	0	0	0	0	atelectasis	0
133	Air control	♂	2010-09-30	0	0	0	0		0
134	Air control	♀	2010-09-30	0	0	0	0		0
135	Air control	♂	2010-09-30	0	0	0	0	blood aspiration	0
136	Air control	♀	2010-09-30	0	0	0	0		0
137	Air control	♂	2010-10-01	0	0	0	0		0
138	Air control	♀	2010-10-01	0	0	0	0	blood aspiration	0
139	Air control	♂	2010-10-01	0	0	0	0	blood aspiration	0
140	Air control	♀	2010-10-01	0	0	0	0		0
141	Iso 2%	♂	2010-10-01	0	0	0	0	blood aspiration, atelectasis	0
142	Iso 2%	♀	2010-10-01	0	0	0	0	atelectasis	0
143	Iso 2%	♂	2010-10-01	0	0	0	0	blood aspiration, atelectasis	0
144	Iso 2%	♀	2010-10-01	0	0	0	1		0
C57Bl/6 Nr. 145-272
#	narcosis	sex	date	rubor mucosa	tumor mucosa	secretion mucosa	edema trachea	remark trachea	lung retraction
145	CO2 60	♂	2010-12-02	0	0	0	0	blood aspiration, atelectasis	0
146	CO2 60	♀	2010-12-02	0	0	0	0	blood aspiration, atelectasis	0
147	CO2 60	♂	2010-12-02	0	0	0	0	blood aspiration, atelectasis	0
148	CO2 60	♀	2010-12-02	0	0	0	0	blood aspiration, atelectasis	0
149	CO2 20	♂	2010-12-02	0	0	0	1	blood aspiration, atelectasis	0
150	CO2 20	♀	2010-12-02	0	0	0	1		0
151	CO2 20	♂	2010-12-02	0	0	0	1	blood aspiration, atelectasis	0
152	CO2 20	♀	2010-12-02	0	0	0	2	blood aspiration, atelectasis	0
153	Sevo 4.8%	♂	2010-12-03	0	0	0	2		0
154	Sevo 4.8%	♀	2010-12-03	0	0	0	1		0
155	Sevo 4.8%	♂	2010-12-03	0	0	0	0	blood aspiration, atelectasis	0
156	Sevo 4.8%	♀	2010-12-03	0	0	0	2		0
157	Iso 5%	♂	2010-12-03	0	0	0	0	atelectasis	0
158	Iso 5%	♀	2010-12-03	0	0	0	1		0
159	Iso 5%	♂	2010-12-03	0	0	0	1	blood aspiration, atelectasis	0
160	Iso 5%	♀	2010-12-03	0	0	0	0	blood aspiration	0
161	CO2 20	♂	2010-12-09	0	0	0		trachea filled with foam	1
162	CO2 20	♀	2010-12-09	0	0	0			1
163	CO2 20	♂	2010-12-09	0	0	0		blood aspiration	1
164	CO2 20	♀	2010-12-09	0	0	0		blood aspiration	1
165	Iso 2%	♂	2010-12-09	0	0	0			1
166	Iso 2%	♀	2010-12-09	0	0	0		atelectasis	0
167	Iso 2%	♂	2010-12-09	0	0	0			1.5
168	Iso 2%	♀	2010-12-09	0	0	0		atelectasis	0
169	Air control	♂	2010-12-10	0	0	0			0
170	Air control	♀	2010-12-10	0	0	0			0
171	Air control	♂	2010-12-10	0	0	0		blood aspiration	0
172	Air control	♀	2010-12-10	0	0	0		blood aspiration	0
173	CO2 100	♂	2010-12-10	0	0	0		atelectasis	0
174	CO2 100	♂	2010-12-10	0	0	0		blood aspiration, atelectasis	0
175	CO2 100	♂	2010-12-10	0	0	0		blood aspiration	0
176	CO2 100	♂	2010-12-10	0	0	0		blood aspiration	0
177	Sevo 4.8%	♂	2010-12-20	0	0	0	0	blood aspiration	0
178	Sevo 4.8%	♀	2010-12-20	0	0	0	1	blood aspiration	0
179	Sevo 4.8%	♂	2010-12-20	0	0	0	1		0
180	Sevo 4.8%	♀	2010-12-20	0	0	0	3	blood aspiration	0
181	Air control	♂	2010-12-20	0	0	0	2		0
182	Air control	♀	2010-12-20	0	0	0	0	blood aspiration	0
183	Air control	♂	2010-12-20	0	0	0	1	blood aspiration	0
184	Air control	♀	2010-12-20	0	0	0	0	blood aspiration	0
185	Sevo 8%	♂	2011-01-13	0	0	0	0	atelectasis	0
186	Sevo 8%	♀	2011-01-13	0	0	0	0	blood aspiration, atelectasis	0
187	Sevo 8%	♂	2011-01-13	0	0	0	1	blood aspiration	0
188	Sevo 8%	♀	2011-01-13	0	0	0	1		0
189	Iso 5%	♂	2011-01-13	0	0	0	1		0
190	Iso 5%	♀	2011-01-13	0	0	0	0	blood aspiration, atelectasis	0
191	Iso 5%	♂	2011-01-13	0	0	0	0	blood aspiration, atelectasis	0
192	Iso 5%	♀	2011-01-13	0	0	0	0	atelectasis	0
193	CO2 100	♀	2011-01-14	0	0	0	0	blood aspiration, atelectasis	0
194	CO2 100	♀	2011-01-14	0	0	0	0	atelectasis	0
195	CO2 100	♀	2011-01-14	0	0	0	0	blood aspiration, atelectasis	0
196	CO2 100	♀	2011-01-14	0	0	0	0	blood aspiration	0
197	Sevo 8%	♂	2011-01-14	0	0	0	0		0.5
198	Sevo 8%	♀	2011-01-14	0	0	0	0	blood aspiration, atelectasis	0
199	Sevo 8%	♂	2011-01-14	0	0	0	2		1
200	Sevo 8%	♀	2011-01-14	0	0	0	0	blood aspiration, atelectasis	0
201	Iso 2%	♂	2011-01-20	0	0	0	1	blood aspiration	0
202	Iso 2%	♀	2011-01-20	0	0	0	0	blood aspiration, atelectasis?	0
203	Iso 2%	♂	2011-01-20	0	0	0	1	blood aspiration	0
204	Iso 2%	♀	2011-01-20	0	0	0	0	atelectasis	0
205	Iso 2%	♂	2011-01-20	0	0	0	2	blood aspiration	0.5
206	Iso 2%	♀	2011-01-20	0	0	0	0	atelectasis	0
207	Iso 2%	♂	2011-01-20	0	0	0	0	blood aspiration, atelectasis	0
208	Iso 2%	♀	2011-01-20	0	0	0	0	atelectasis	0
209	CO2 60	♂	2011-02-10	0	0	0	0	blood aspiration, atelectasis	0
210	CO2 60	♀	2011-02-10	0	0	0	0	blood aspiration, atelectasis	0
211	CO2 60	♂	2011-02-24	0	0	0	1		0
212	CO2 60	♀	2011-02-24	0	0	0	0	blood aspiration	0
213	Sevo 4.8%	♂	2011-02-04	0	0	0	0	blood aspiration	0
214	Sevo 4.8%	♀	2011-02-04	0	0	0	0	blood aspiration	0
215	Sevo 4.8%	♂	2011-02-04	0	0	0	1	blood aspiration	0.5
216	Sevo 4.8%	♀	2011-02-04	0	0	0	2	blood aspiration	1
217	Iso 5%	♂	2011-02-07	0	0	0	1	atelectasis	0
218	Iso 5%	♀	2011-02-07	0	0	0	2	blood aspiration	0
219	Iso 5%	♂	2011-02-07	0	0	0	3	blood aspiration	1
220	Iso 5%	♀	2011-02-07	0	0	0	0	blood aspiration, atelectasis	0
221	Sevo 8%	♂	2011-02-07	0	0	0	1	blood aspiration	0
222	Sevo 8%	♀	2011-02-07	0	0	0	0	atelectasis	0
223	Sevo 8%	♂	2011-02-07	0	0	0	3	blood aspiration	1
224	Sevo 8%	♀	2011-02-07	0	0	0	0		0
225	CO2 20	♂	2011-02-10	0	0	0	0	blood aspiration, atelectasis	0
226	CO2 20	♀	2011-02-10	0	0	0	0	blood aspiration, atelectasis	0
227	CO2 20	♂	2011-02-10	0	0	0	0	blood aspiration, atelectasis	0
228	CO2 20	♀	2011-02-10	0	0	0	0	blood aspiration, atelectasis	0
229	Sevo 4.8%	♂	2011-02-10	0	0	0	0	blood aspiration	0
230	Sevo 4.8%	♀	2011-02-10	0	0	0	1		0
231	Sevo 4.8%	♂	2011-02-10	0	0	0	1		0
232	Sevo 4.8%	♀	2011-02-10	0	0	0	0		0
233	Air control	♂	2011-02-11	0	0	0	0		0
234	Air control	♀	2011-02-11	0	0	0	0	blood aspiration	0
235	Air control	♂	2011-02-11	0	0	0	0	blood aspiration	0
236	Air control	♀	2011-02-11	0	0	0	0	blood aspiration, atelectasis	0
237	CO2 60	♂	2011-02-11	0	0	0	0	blood aspiration	0
238	CO2 60	♀	2011-02-11	0	0	0	0	atelectasis	0
239	CO2 60	♂	2011-02-11	0	0	0	0	atelectasis	0
240	CO2 60	♀	2011-02-11	0	0	0	0	atelectasis	0
241	Iso 5%	♂	2011-02-24	0	0	0	0	blood aspiration	0
242	Iso 5%	♀	2011-02-24	0	0	0	1		0
243	Iso 5%	♂	2011-02-24	0	0	0	0	atelectasis	0
244	Iso 5%	♀	2011-02-24	0	0	0	0	blood aspiration	0
245	CO2 20	♂	2011-02-24	0	0	0	1	blood aspiration, atelectasis	0
246	CO2 20	♀	2011-02-24	0	0	0	1		0
247	CO2 20	♂	2011-02-24	0	0	0	2		1
248	CO2 20	♀	2011-02-24	0	0	0	1	blood aspiration, atelectasis	0
249	CO2 100	♂	2011-03-03	0	0	0	0	atelectasis	0
250	CO2 100	♀	2011-03-03	0	0	0	0	atelectasis	0
251	CO2 100	♂	2011-03-03	0	0	0	0	blood aspiration, atelectasis	0
252	CO2 100	♀	2011-03-03	0	0	0	0	blood aspiration, atelectasis	0
253	Air control	♂	2011-03-03	0	0	0	0	blood aspiration, atelectasis	0
254	Air control	♀	2011-03-03	0	0	0	0	blood aspiration, atelectasis	0
255	Air control	♂	2011-03-03	0	0	0	0	blood aspiration	0
256	Air control	♀	2011-03-03	0	0	0	0	blood aspiration	0
257	CO2 60	♂	2011-03-04	0	0	0	0	atelectasis	0
258	CO2 60	♀	2011-03-04	0	0	0	0	atelectasis	0
259	CO2 60	♂	2011-03-04	0	0	0	0		0
260	CO2 60	♀	2011-03-04	0	0	0	1		0
261	CO2 100	♂	2011-03-04	0	0	0	0	blood aspiration	0
262	CO2 100	♀	2011-03-04	0	0	0	0	blood aspiration	0
263	CO2 100	♂	2011-03-04	0	0	0	0	atelectasis	0
264	CO2 100	♀	2011-03-04	0	0	0	0	blood aspiration	0
265	Sevo 8%	♂	2011-03-10	0	0	0	0		0
266	Sevo 8%	♀	2011-03-10	0	0	0	1	blood aspiration	0
267	Sevo 8%	♂	2011-03-10	0	0	0	2	blood aspiration	1
268	Sevo 8%	♀	2011-03-10	0	0	0	0	atelectasis	0
269	Iso 2%	♂	2011-03-10	0	0	0	1		1
270	Iso 2%	♀	2011-03-10	0	0	0	1		0
271	Iso 2%	♂	2011-03-10	0	0	0	0	atelectasis	0
272	Iso 2%	♀	2011-03-10	0	0	0	1		0

## Sheet: resp. tract - histology
Respiratory tract - Histology
Lung slices of 4 randomly selected mice per group were scanned by a blinded investigator. Data are provided as numbers of the 4 investigated sclices
Examination of erythrocytes and other blood cells in trachea and/or bronchi, congestion of blood vessels (veins, venules and capillaries), bleeding into alveolar septa and alveolar spaces, atelectasis
	NMRI												C57Bl/6J
	CO2 60												CO2 60
	Occurrance of blood cells in			Congestion of blood vessels		Bleeding into							Occurrance of blood cells in			Congestion of blood vessels		Bleeding into
	trachea [yes/no]	Degree	bronchi [n]	veins/venules [yes/no]	capillaries [yes/no]	Degree	alveolar septa [n]	alveolar spaces [n]	atelectasis [n]				trachea [yes/no]	Degree	bronchi [n]	veins/venules [yes/no]	capillaries [yes/no]	Degree	alveolar septa [n]	alveolar spaces [n]	atelectasis [n]
	2/1*	0 (not present)	1	1/3	4/0	0 (not present)	1	0	2				2/2	0 (not present)	0	2/2	4/0	0 (not present)	0	0	3
		1 (mild)	0			1 (mild)	0	1	2					1 (mild)	3			1 (mild)	2	1	0
		2 (moderate)	3			2 (moderate)	2	2	0					2 (moderate)	1			2 (moderate)	1	3	0
		3 (severe)	0			3 (severe)	1	1	0					3 (severe)	0			3 (severe)	0	0	0
						4 (mostly severe)	0	0	0									4 (mostly severe)	1	0	1
	*on one sclice, the trachea was missing
	CO2 100												CO2 100
	Occurrance of blood cells in			Congestion of blood vessels		Bleeding into							Occurrance of blood cells in			Congestion of blood vessels		Bleeding into
	trachea [yes/no]	Degree	bronchi [n]	veins/venules [yes/no]	capillaries [yes/no]	Degree	alveolar septa [n]	alveolar spaces [n]	atelectasis [n]				trachea [yes/no]	Degree	bronchi [n]	veins/venules [yes/no]	capillaries [yes/no]	Degree	alveolar septa [n]	alveolar spaces [n]	atelectasis [n]
	2/2	0 (not present)	3	1/3	3/1	0 (not present)	1	1	1				2/2	0 (not present)	2	1/3	4/0	0 (not present)	2	2	1
		1 (mild)	0			1 (mild)	2	2	1					1 (mild)	0			1 (mild)	1	0	0
		2 (moderate)	1			2 (moderate)	0	1	0					2 (moderate)	2			2 (moderate)	1	2	2
		3 (severe)	0			3 (severe)	1	0	1					3 (severe)	0			3 (severe)	0	0	1
						4 (mostly severe)	0	0	1									4 (mostly severe)	0	0	0
													Iso 2%
													Occurrance of blood cells in			Congestion of blood vessels		Bleeding into
													trachea [yes/no]	Degree	bronchi [n]	veins/venules [yes/no]	capillaries [yes/no]	Degree	alveolar septa [n]	alveolar spaces [n]	atelectasis [n]
													0/4	0 (not present)	1	0/4	3/1	0 (not present)	0	1	4
														1 (mild)	3			1 (mild)	2	3	0
														2 (moderate)	0			2 (moderate)	2	0	0
														3 (severe)	0			3 (severe)	0	0	0
																		4 (mostly severe)	0	0	0
	Iso 5%												Iso 5%
	Occurrance of blood cells in			Congestion of blood vessels		Bleeding into							Occurrance of blood cells in			Congestion of blood vessels		Bleeding into
	trachea [yes/no]	Degree	bronchi [n]	veins/venules [yes/no]	capillaries [yes/no]	Degree	alveolar septa [n]	alveolar spaces [n]	atelectasis [n]				trachea [yes/no]	Degree	bronchi [n]	veins/venules [yes/no]	capillaries [yes/no]	Degree	alveolar septa [n]	alveolar spaces [n]	atelectasis [n]
	4/0	0 (not present)	0	2/2	4/0	0 (not present)	0	0	4				1/3	0 (not present)	1	1/3	3/1	0 (not present)	1	2	4
		1 (mild)	1			1 (mild)	0	0	0					1 (mild)	2			1 (mild)	2	1	0
		2 (moderate)	3			2 (moderate)	4	3	0					2 (moderate)	0			2 (moderate)	1	0	0
		3 (severe)	0			3 (severe)	0	1	0					3 (severe)	1			3 (severe)	0	0	0
						4 (mostly severe)	0	0	0									4 (mostly severe)	0	1	0
	Sevo 8%												Sevo 8%
	Occurrance of blood cells in			Congestion of blood vessels		Bleeding into							Occurrance of blood cells in			Congestion of blood vessels		Bleeding into
	trachea [yes/no]	Degree	bronchi [n]	veins/venules [yes/no]	capillaries [yes/no]	Degree	alveolar septa [n]	alveolar spaces [n]	atelectasis [n]				trachea [yes/no]	Degree	bronchi [n]	veins/venules [yes/no]	capillaries [yes/no]	Degree	alveolar septa [n]	alveolar spaces [n]	atelectasis [n]
	4/0	0 (not present)	0	2/2	3/1	0 (not present)	0	0	4				3/1	0 (not present)	1	1/3	2/2	0 (not present)	1	1	4
		1 (mild)	2			1 (mild)	1	1	0					1 (mild)	1			1 (mild)	0	0	0
		2 (moderate)	2			2 (moderate)	3	3	0					2 (moderate)	1			2 (moderate)	1	1	0
		3 (severe)	0			3 (severe)	0	0	0					3 (severe)	1			3 (severe)	2	2	0
						4 (mostly severe)	0	0	0									4 (mostly severe)	0	0	0
	Air control												Air control
	Occurrance of blood cells in			Congestion of blood vessels		Bleeding into							Occurrance of blood cells in			Congestion of blood vessels		Bleeding into
	trachea [yes/no]	Degree	bronchi [n]	veins/venules [yes/no]	capillaries [yes/no]	Degree	alveolar septa [n]	alveolar spaces [n]	atelectasis [n]				trachea [yes/no]	Degree	bronchi [n]	veins/venules [yes/no]	capillaries [yes/no]	Degree	alveolar septa [n]	alveolar spaces [n]	atelectasis [n]
	3/1	0 (not present)	0	2/2	4/0	0 (not present)	0	0	4				1/2*	0 (not present)	1	2/2	4/0	0 (not present)	0	0	4
		1 (mild)	4			1 (mild)	1	2	0					1 (mild)	2			1 (mild)	2	2	0
		2 (moderate)	0			2 (moderate)	3	2	0					2 (moderate)	1			2 (moderate)	1	2	0
		3 (severe)	0			3 (severe)	0	0	0					3 (severe)	0			3 (severe)	1	0	0
						4 (mostly severe)	0	0	0									4 (mostly severe)	0	0	0
													*on one sclice, the trachea was missing

[truncated: 1 more sheets: Exp. II - approach avoidance]
